# Supplementary material for: Protective effect of synbiotic combination of Lactobacillus plantarum SC-5 and olive oil extract tyrosol in a murine model of ulcerative colitis
Source: J Transl Med. 2024 Mar 25;22:308. doi: 10.1186/s12967-024-05026-9 (PMC10964655; doi:10.1186/s12967-024-05026-9)
Supplement: Supplementary file 1 — Additional file 1: Table S1. The flora composition of mice at the phylum level of TS. [file 12967_2024_5026_MOESM1_ESM.xlsx]

## Sheet: Sheet1
Phylum	Control	DSS	S5	TY	TS
Firmicutes	36.8355	40.4934	55.2921	46.4836	38.1233
Bacteroidota	52.8064	27.0114	27.1081	30.4765	45.7425
Desulfobacterota	2.40719	9.70932	5.52007	6.25863	5.63127
Campylobacterota	4.33316	6.70281	4.78523	6.37631	4.65424
Verrucomicrobiota	1.22394	10.3779	3.47891	5.39666	4.19934
Proteobacteria	1.56396	4.87734	3.1824	4.33885	1.2719
Actinobacteriota	0.40497	0.40855	0.34784	0.36079	0.18895
Fusobacteriota	0.42489	0.41925	0.28537	0.30861	0.18852
