# Supplementary material for: Protective effect of synbiotic combination of Lactobacillus plantarum SC-5 and olive oil extract tyrosol in a murine model of ulcerative colitis
Source: J Transl Med. 2024 Mar 25;22:308. doi: 10.1186/s12967-024-05026-9 (PMC10964655; doi:10.1186/s12967-024-05026-9)
Supplement: Supplementary file 2 — Additional file 2: Table S2. The flora composition of mice at the genus level of TS. [file 12967_2024_5026_MOESM2_ESM.xlsx]

## Sheet: Sheet1
Genus	Control	DSS	S5	TY	TS
Muribaculaceae_unclassified	39.5269	11.7838	10.6485	19.7395	23.8838
Lachnospiraceae_NK4A136_group	13.9418	15.8833	15.7624	22.3474	11.9664
Bacteroides	3.76712	6.38017	6.57411	3.27668	6.9397
Helicobacter	3.91691	6.08425	4.61914	5.92337	4.55096
Akkermansia	1.22394	10.3779	3.47891	5.39666	4.19934
Desulfovibrionaceae_unclassified	1.54239	8.09509	3.14574	5.07796	4.58245
Lachnospiraceae_unclassified	1.86741	4.56604	5.9001	4.56382	3.45875
Prevotellaceae_UCG-001	1.2114	3.20298	5.80957	1.31186	8.50019
Ligilactobacillus	8.82474	1.20758	1.28339	0.73058	2.88299
Eubacterium]_coprostanoligenes_group_unclassified	0.42814	2.31864	6.33211	1.58217	2.43285
Clostridiales_unclassified	0.67978	1.84931	9.09163	0.27891	0.12697
Paraprevotella	0.68122	1.9546	0.28762	4.09846	3.29202
Desulfovibrio	1.00459	2.98946	2.48148	1.59559	1.41329
Escherichia-Shigella	0.39346	1.89057	1.99644	3.48713	0.43294
Lactobacillus	3.95736	1.0662	0.89708	0.84377	1.4528
Eubacterium	0.37696	1.1107	1.80733	1.96094	2.62946
Clostridia_UCG-014_unclassified	0.33474	1.52896	2.8229	0.54456	2.07745
Colidextribacter	1.32103	1.57326	0.91238	1.36255	1.25758
Anaerostipes	0.07762	0.62021	1.98605	1.4192	1.16813
Rikenellaceae_RC9_gut_group	0.55223	1.51726	0.85231	0.89287	1.43122
Parasutterella	1.03072	1.61153	1.07881	0.43681	0.47448
Firmicutes_unclassified	0.51311	2.28363	0.49862	1.14864	0.24339
Parabacteroides	1.06063	1.06325	0.96594	0.76074	0.81867
Eubacterium]_ruminantium_group	0.54681	0.61115	0.50821	0.79668	2.53955
Alloprevotella	4.26254	0.2101	0.05655	0.08141	0.03848
Clostridia_vadinBB60_group_unclassified	0.03619	0.0475	0.87037	2.72838	0.04348
Candidatus_Arthromitus	1.03722	1.06306	0.40766	0.73789	0.54065
Muribaculum	0.00775	0.06164	1.90053	0.30854	0.83472
Oscillospiraceae_unclassified	0.10195	0.2845	0.00991	0.43659	2.47134
Eubacterium]_siraeum_group	0.07261	0.08821	1.99319	0.20906	0.21685
Others	5.70072	6.67503	5.02102	5.92131	3.09907
