# Supplementary material for: Protective effect of synbiotic combination of Lactobacillus plantarum SC-5 and olive oil extract tyrosol in a murine model of ulcerative colitis
Source: J Transl Med. 2024 Mar 25;22:308. doi: 10.1186/s12967-024-05026-9 (PMC10964655; doi:10.1186/s12967-024-05026-9)
Supplement: Supplementary file 3 — Additional file 3: Table S3. The flora composition of mice at the phylum level of TS-FMT. [file 12967_2024_5026_MOESM3_ESM.xlsx]

## Sheet: Sheet1
Phylum	ConFMT	Control	TSFMT
Firmicutes	43.4356	36.8355	48.6955
Bacteroidota	22.9341	52.8064	38.8935
Verrucomicrobiota	13.8867	1.22394	2.94665
Desulfobacterota	7.91277	2.40719	4.99704
Campylobacterota	5.08658	4.33316	2.71067
Proteobacteria	5.91586	1.56396	1.15863
Fusobacteriota	0.44509	0.42489	0.33319
Actinobacteriota	0.38324	0.40497	0.26481
