# Supplementary material for: Protective effect of synbiotic combination of Lactobacillus plantarum SC-5 and olive oil extract tyrosol in a murine model of ulcerative colitis
Source: J Transl Med. 2024 Mar 25;22:308. doi: 10.1186/s12967-024-05026-9 (PMC10964655; doi:10.1186/s12967-024-05026-9)
Supplement: Supplementary file 4 — Additional file 4: Table S4. The flora composition of mice at the genus level of TS-FMT. [file 12967_2024_5026_MOESM4_ESM.xlsx]

## Sheet: Sheet1
Genus	ConFMT	Control	TSFMT
Muribaculaceae_unclassified	7.52688	39.5269	21.6604
Lachnospiraceae_NK4A136_group	17.3093	13.9418	17.5191
Bacteroides	8.21325	3.76712	6.55574
Akkermansia	13.8867	1.22394	2.94665
Ligilactobacillus	1.22266	8.82474	1.8658
Lachnospiraceae_unclassified	6.45125	1.86741	4.64856
Helicobacter	4.5728	3.91691	2.55767
Desulfovibrionaceae_unclassified	6.41793	1.54239	3.54733
Prevotellaceae_UCG-001	2.15412	1.2114	4.94683
Clostridia_UCG-014_unclassified	2.01326	0.33474	5.90952
Eubacterium]_coprostanoligenes_group_unclassified	2.33467	0.42814	4.81666
Lactobacillus	1.05354	3.95736	1.02893
Paraprevotella	1.93054	0.68122	3.76409
Desulfovibrio	3.32393	1.00459	1.58852
Alloprevotella	0.11182	4.26254	0.0716
Anaerostipes	0.36563	0.07762	3.19757
Colidextribacter	1.36594	1.32103	0.68214
Clostridiales_unclassified	2.46114	0.67978	0.43028
Escherichia-Shigella	2.46769	0.39346	0.60113
Parasutterella	1.61908	1.03072	0.41868
Parabacteroides	0.94438	1.06063	0.8894
Eubacterium	0.98399	0.37696	1.64725
Bacteroidales_unclassified	0.92893	1.73659	0.00809
Candidatus_Arthromitus	0.97756	1.03722	0.59201
Eubacterium]_ruminantium_group	0.91673	0.54681	0.89005
Firmicutes_unclassified	1.41084	0.51311	0.15654
Rikenellaceae_RC9_gut_group	1.0425	0.55223	0.38607
Intestinimonas	1.01624	0.01794	0.92423
Clostridiales_Family_IV._Incertae_Sedis_unclassified	0.12004	1.18659	0.11239
HT002	0.36154	0.75959	0.4037
Incertae_Sedis	0.74106	0.05346	0.75786
Fusobacterium	0.44509	0.42489	0.33319
Campylobacter	0.51377	0.41624	0.153
Cutibacterium	0.38324	0.40497	0.26481
Ruminococcus	0.38164	0.13132	0.56789
Tyzzerella	0.89028	0.16733	0.10689
Turicibacter	0.70118	0.03441	0.39805
Ruminococcaceae_unclassified	0.02193	0.01969	0.77771
Clostridia_vadinBB60_group_unclassified	0.05974	0.03619	0.67724
Muribaculum	0.08168	0.00775	0.61138
Acetatifactor	0.06655	0.3477	0.13433
Eubacterium]_siraeum_group	0.03547	0.07261	0.38006
Oscillospiraceae_unclassified	0.17346	0.10195	0.07073
